# Supplementary material for: Social Support Initiatives That Facilitate Exercise Participation in Community Gyms for People with Disability: A Scoping Review
Source: Int J Environ Res Public Health. 2022 Dec 30;20(1):699. doi: 10.3390/ijerph20010699 (PMC9819822; doi:10.3390/ijerph20010699)
Supplement: Supplementary file 1 [file ijerph-20-00699-s001.zip]

Archive with 1 entries (1 files):
- ijerph-2033542-supplementary.docx
